# Supplementary material for: Unraveling the drought-responsive transcriptomes in nodules of two common bean genotypes during biological nitrogen fixation
Source: Front Plant Sci. 2024 Jan 26;15:1345379. doi: 10.3389/fpls.2024.1345379 (PMC10853390; doi:10.3389/fpls.2024.1345379)
Supplement: Supplementary file 3 [file Table_2.xlsx]

## Sheet: Plan1
MapMan BinName	ID P. vulgaris	ID M. truncatula	Description	E-value	Log2FC
Cell Signalling
signalling.in sugar and nutrient physiology	Phvul.006G144600.1	medtr2g025170.1	RPM1-interacting protein 4 (RIN4) family protein	2e-64	-3.59
signalling.in sugar and nutrient physiology	Phvul.008G175800.1	medtr5g064360.1	phosphate-responsive 1 family protein	e-174	-2.72
signalling.in sugar and nutrient physiology	Phvul.002G210200.1	medtr4g094240.1	phosphate-responsive 1 family protein	0.0	-2.7
signalling.receptor kinases.leucine rich repeat II	Phvul.002G207000.1	medtr2g008360.1	somatic embryogenesis receptor-like kinase	0.0	-2.94
signalling.receptor kinases.leucine rich repeat III	Phvul.003G159700.1	medtr4g113100.1	LRR receptor-like kinase	0.0	-3.85
signalling.receptor kinases.leucine rich repeat III	Phvul.010G064300.1	medtr4g014070.1	LRR receptor-like kinase family protein	0.0	-4.8
signalling.receptor kinases.leucine rich repeat III	Phvul.009G067200.1	medtr3g102180.1	LRR receptor-like kinase family protein	0.0	-4.32
signalling.receptor kinases.leucine rich repeat III	Phvul.007G224300.1	medtr1g061590.1	LRR receptor-like kinase	0.0	-2.76
signalling.receptor kinases.leucine rich repeat III	Phvul.002G162400.1	medtr5g009660.1	LRR receptor-like kinase	0.0	-2.99
signalling.receptor kinases.leucine rich repeat V	Phvul.002G224200.1	medtr2g012670.1	strubbelig receptor family 3 protein	0.0	-2.33
signalling.receptor kinases.leucine rich repeat VIII-1	Phvul.006G133400.1	medtr2g028580.1	LRR receptor-like kinase	0.0	-3.43
signalling.receptor kinases.leucine rich repeat VIII-2	Phvul.005G078500.1	medtr5g083910.1	LRR receptor-like kinase	0.0	-4.73
signalling.receptor kinases.leucine rich repeat XI	Phvul.007G212100.1	medtr5g085700.1	LRR receptor-like kinase family protein	0.39	2.343
signalling.receptor kinases.leucine rich repeat XI	Phvul.007G137800.1	medtr1g090520.1	LRR receptor-like kinase family protein	0.0	-2.78
signalling.receptor kinases.leucine rich repeat XI	Phvul.008G047800.1	medtr7g081480.1	LRR receptor-like kinase family protein	0.0	-3.92
signalling.receptor kinases.leucine rich repeat XI	Phvul.005G036600.1	medtr3g027940.1	DNA-damage-repair/toleration DRT100-like protein	0.0	-2.75
signalling.receptor kinases.leucine rich repeat XI	Phvul.008G281500.1	medtr3g060880.1	LRR receptor-like kinase family protein	0.0	-2.99
signalling.receptor kinases.leucine rich repeat XI	Phvul.001G165100.1	medtr7g098610.1	LRR receptor-like kinase family protein	0.0	-3.75
signalling.receptor kinases.leucine rich repeat XI	Phvul.008G146000.1	medtr1g039240.1	LRR receptor-like kinase family protein	0.0	-2.46
signalling.receptor kinases.Catharanthus roseus-like RLK1	Phvul.004G039100.1	medtr5g047110.1	feronia receptor-like kinase	2e-19	-2.31
signalling.receptor kinases.DUF 26	Phvul.002G049300.1	medtr5g005530.1	cysteine-rich receptor-like kinase	e-164	-3.11
signalling.receptor kinases.DUF 26	Phvul.006G197000.1	medtr4g092550.1	tyrosine kinase family protein	2e-65	-3.87
signalling.receptor kinases.DUF 26	Phvul.011G194600.1	medtr8g041650.1	cysteine-rich receptor-like kinase	0.0	-2.36
signalling.receptor kinases.DUF 26	Phvul.010G057000.1	medtr3g031480.1	Serine/Threonine kinase, plant-type protein	0.0	2.256
signalling.receptor kinases.DUF 26	Phvul.007G189600.1	medtr7g098410.1	salt stress response/antifungal domain protein	0.0	-3.47
signalling.receptor kinases.DUF 26	Phvul.005G078500.1	medtr5g083910.1	LRR receptor-like kinase	0.0	-4.73
signalling.receptor kinases.DUF 26	Phvul.007G049900.1	medtr5g068190.1	cysteine-rich receptor-kinase-like protein	0.0	-2.51
signalling.receptor kinases.DUF 26	Phvul.008G124300.1	medtr7g058530.1	Serine/Threonine kinase, plant-type protein	0.0	-3.76
signalling.receptor kinases.DUF 26	Phvul.007G049000.1	medtr1g021630.1	cysteine-rich receptor-kinase-like protein	0.0	-3.01
signalling.receptor kinases.extensin	Phvul.007G181600.1	medtr1g082580.1	Serine/Threonine kinase family protein	0.0	-3.18
signalling.receptor kinases.wheat LRK10 like	Phvul.007G030800.1	medtr1g110180.1	wall associated kinase-like protein	0.0	-7.13
signalling.receptor kinases.lysine motif	Phvul.008G211100.1	medtr5g086130.1	LysM receptor kinase K1B	0.0	-3.78
signalling.receptor kinases.lysine motif	Phvul.002G059500.1	medtr5g033490.1	LysM type receptor kinase	0.0	-4.24
signalling.receptor kinases.proline extensin like	Phvul.004G164000.1	medtr6g088610.1	receptor-like kinase	0.0	-7.4
signalling.receptor kinases.proline extensin like	Phvul.002G304500.1	medtr8g101670.1	adenine nucleotide alpha hydrolase-like domain kinase	0.0	-2.28
signalling.receptor kinases.S-locus glycoprotein like	Phvul.007G077300.1	medtr1g099400.1	G-type lectin S-receptor-like Serine/Threonine-kinase plant	0.0	3.708
signalling.receptor kinases.S-locus glycoprotein like	Phvul.002G220500.1	medtr4g091570.1	G-type lectin S-receptor-like Serine/Threonine-kinase	0.0	-2.86
signalling.receptor kinases.S-locus glycoprotein like	Phvul.006G194300.1	medtr8g013560.1	G-type lectin S-receptor-like Serine/Threonine-kinase	0.0	-2.46
signalling.receptor kinases.wall associated kinase	Phvul.006G137300.1	medtr2g031530.1	wall associated kinase-like protein	0.0	-2.64
signalling.receptor kinases.misc	Phvul.007G189600.1	medtr7g098410.1	salt stress response/antifungal domain protein	e-112	-3.47
signalling.receptor kinases.misc	Phvul.003G161500.1	medtr4g113710.1	receptor-like kinase	0.0	-2.33
signalling.receptor kinases.misc	Phvul.003G027600.1	medtr4g085810.1	receptor-like kinase	0.0	-3.16
signalling.calcium	Phvul.003G294400.1	medtr4g086620.1	calmodulin-binding protein	4e-61	-2.26
signalling.calcium	Phvul.009G078500.1	medtr3g104570.1	IQ calmodulin-binding motif protein	0.0	-5.32
signalling.calcium	Phvul.009G091600.1	medtr3g106660.1	calcium-dependent lipid-binding (CaLB domain) family protein	0.0	4.597
signalling.calcium	Phvul.004G055200.1	medtr6g023460.1	EF hand calcium-binding family protein	e-116	-5.19
signalling.calcium	Phvul.002G237000.1	medtr8g085900.1	calmodulin-binding family protein	0.0	-2.53
signalling.calcium	Phvul.002G318100.1	medtr8g104510.1	calmodulin-binding-like protein	0.0	-3.3
signalling.calcium	Phvul.001G155400.1	medtr1g071150.1	EF hand calcium-binding family protein	e-103	-3.56
signalling.calcium	Phvul.002G317400.1	medtr8g013780.1	calcium-transporting ATPase, putative	0.0	-3.3
signalling.calcium	Phvul.003G115800.1	medtr4g122260.1	nacl-inducible Ca2+-binding protein	3e-44	-2.25
signalling.calcium	Phvul.006G144500.1	medtr2g025180.1	calcium-binding EF hand protein	0.0	-4.84
signalling.calcium	Phvul.008G078500.1	medtr7g074240.1	EF hand calcium-binding family protein	5e-78	-3.72
signalling.G-proteins	Phvul.001G238500.1	medtr3g069590.1	RHO guanyl-nucleotide exchange factor	0.0	-4.59
signalling.G-proteins	Phvul.004G166000.1	medtr6g087980.1	Rho-like GTP-binding protein	0.0	-3.47
signalling.G-proteins	Phvul.010G116500.1	medtr8g027220.1	Ras-related small GTP-binding family protein	0.0	-3.04
signalling.G-proteins	Phvul.008G228400.1	medtr5g081410.1	RHO guanyl-nucleotide exchange factor	0.0	-4.8
signalling.G-proteins	Phvul.006G116300.1	medtr8g026680.1	Rac GTPase activating protein		-2.76
signalling.G-proteins	Phvul.009G182000.1	medtr4g106480.1	myosin heavy chain kinase B-like protein	e-138	2.355
signalling.G-proteins	Phvul.008G274400.1	medtr5g094250.1	pirin-like plant protein	0.0	-3.2
signalling.G-proteins	Phvul.002G123300.1	medtr5g025960.1	RHO guanyl-nucleotide exchange factor	0.0	-4.25
signalling.MAP kinases	Phvul.004G174500.1	medtr6g090470.1	MAP kinase kinase	0.0	-3.4
signalling.misc	Phvul.002G018200.1	medtr5g017160.1	RALF		-4.46
signalling.phosphorelay	Phvul.007G183200.1	medtr1g082290.1	histidine phosphotransfer protein	e-126	3.518
signalling.light	Phvul.009G086900.1	medtr1g014070.1	phototropic-responsive NPH3 family protein	0.0	-2.67
signalling.light	Phvul.008G245700.1	medtr5g075640.1	root phototropism-like protein	0.0	-2.93
signalling.light.COP9 signalosome	Phvul.007G277200.1	medtr1g075740.1	COP1-interacting-like protein	0.0	-2.32
Hormone Signalling and Metabolism
hormone metabolism.abscisic acid.induced-regulated-responsive-activated	Phvul.009G188300.1	medtr4g108350.1	TB2/DP1, HVA22 family protein	e-127	2.431
hormone metabolism.abscisic acid.induced-regulated-responsive-activated	Phvul.001G205900.1	medtr7g108650.1	TSPO/MBR family protein	4e-54	3.683
hormone metabolism.abscisic acid.induced-regulated-responsive-activated	Phvul.004G138600.1	medtr6g077990.1	GRAM domain protein/ABA-responsive-like protein	e-139	-2.57
hormone metabolism.abscisic acid.induced-regulated-responsive-activated	Phvul.002G086700.1	medtr5g039530.1	TB2/DP1, HVA22 family protein	e-179	-5.25
hormone metabolism.auxin.signal transduction	Phvul.008G055200.1	medtr7g079720.1	auxin efflux carrier family transporter	e-157	-4.27
hormone metabolism.auxin.induced-regulated-responsive-activated	Phvul.011G214200.1	medtr4g023030.1	GDP-fucose protein O-fucosyltransferase	0.0	-2.79
hormone metabolism.auxin.induced-regulated-responsive-activated	Phvul.009G001800.1	medtr3g117630.1	SAUR-like auxin-responsive family protein	1e-39	-5.62
hormone metabolism.auxin.induced-regulated-responsive-activated	Phvul.010G007400.1	medtr4g019210.1	GDP-fucose O-fucosyltransferase-like protein	0.0	-4.38
hormone metabolism.auxin.induced-regulated-responsive-activated	Phvul.006G103300.1	medtr7g114980.1	aldo/keto reductase family oxidoreductase	0.0	-2.96
hormone metabolism.auxin.induced-regulated-responsive-activated	Phvul.006G188400.1	medtr2g013140.1	stem-specific TSJT1-like protein	0.0	-4.26
hormone metabolism.ethylene.synthesis-degradation	Phvul.008G178100.1	medtr5g065010.1	flavonol synthase/flavanone 3-hydroxylase	0.0	-4.99
hormone metabolism.ethylene.synthesis-degradation	Phvul.005G058700.1	medtr2g069010.1	2OG-Fe(II) oxygenase family oxidoreductase	0.0	-2.6
hormone metabolism.ethylene.synthesis-degradation.1-aminocyclopropane-1-carboxylate oxidase	Phvul.008G214200.1	medtr5g085330.1	1-aminocyclopropane-1-carboxylate oxidase	0.0	2.996
hormone metabolism.ethylene.signal transduction	Phvul.009G089300.1	medtr3g106290.1	ethylene response factor	e-139	-4.83
hormone metabolism.ethylene.signal transduction	Phvul.010G002600.1	medtr1g040690.1	DUF247 domain protein	4e-86	-6.74
hormone metabolism.ethylene.signal transduction	Phvul.007G241800.1	medtr1g040430.1	ethylene response factor	3e-93	-2.28
hormone metabolism.ethylene.induced-regulated-responsive-activated	Phvul.004G162100.1	medtr6g086280.2	multiprotein bridging factor 1b-like protein	4e-78	4.851
hormone metabolism.ethylene.induced-regulated-responsive-activated	Phvul.003G257100.1	medtr2g011070.1	BHLH transcription factor-like protein	8e-23	-2.97
hormone metabolism.jasmonate.synthesis-degradation.lipoxygenase	Phvul.010G135500.1	medtr8g018730.1	seed linoleate 9S-lipoxygenase	0.0	-3.91
hormone metabolism.jasmonate.synthesis-degradation.lipoxygenase	Phvul.009G262900.1	medtr8g020970.1	linoleate 13S-lipoxygenase 2-1, related protein	0.0	-3.33
hormone metabolism.jasmonate.synthesis-degradation.lipoxygenase	Phvul.006G017100.1	medtr3g079420.1	linoleate 13S-lipoxygenase 2-1, related protein	0.0	3.731
hormone metabolism.jasmonate.synthesis-degradation.allene oxidase synthase	Phvul.011G049600.1	medtr4g068550.1	fatty acid hydroperoxide lyase	0.0	2.349
hormone metabolism.jasmonate.synthesis-degradation.12-Oxo-PDA-reductase	Phvul.011G189200.1	medtr5g006710.1	12-oxophytodienoate reductase-like protein	0.0	-9.77
hormone metabolism.jasmonate.synthesis-degradation.12-Oxo-PDA-reductase	Phvul.002G043100.1	medtr5g006800.1	12-oxophytodienoate reductase-like protein	0.0	-3.3
Transcriptional Factors
RNA.regulation of transcription.MYB domain transcription factor family	Phvul.007G211900.1	medtr1g086530.1	myb transcription factor	e-127	-3.79
RNA.regulation of transcription.MYB domain transcription factor family	Phvul.005G109100.1	medtr2g089620.1	myb transcription factor	e-122	4.25
RNA.regulation of transcription.MYB domain transcription factor family	Phvul.004G144900.1	medtr6g074860.1	myb transcription factor	e-146	2.937
RNA.regulation of transcription.MYB domain transcription factor family	Phvul.007G231800.1	medtr1g045610.1	myb transcription factor	0.0	5.19
RNA.regulation of transcription.MYB domain transcription factor family	Phvul.008G028000.1	medtr1g110460.1	myb transcription factor	6e-44	5.16
RNA.regulation of transcription.MYB domain transcription factor family	Phvul.004G116500.1	medtr6g055910.1	myb transcription factor	0.0	-2.85
RNA.regulation of transcription.MYB domain transcription factor family	Phvul.002G015100.1	medtr5g016510.1	myb transcription factor	e-124	-2.17
RNA.regulation of transcription.MYB domain transcription factor family	Phvul.002G015100.1	medtr3g101290.1	myb transcription factor	0	-4.11
RNA.regulation of transcription.MYB domain transcription factor family	Phvul.002G040900.1	medtr5g007370.1	myb transcription factor	e-142	2.969
RNA.regulation of transcription.WRKY domain transcription factor family	Phvul.009G137500.1	medtr3g090860.1	WRKY family transcription factor	e-129	-3.72
RNA.regulation of transcription.WRKY domain transcription factor family	Phvul.009G138900.1	medtr8g092010.1	WRKY family transcription factor	3e-83	-4.75
RNA.regulation of transcription.WRKY domain transcription factor family	Phvul.009G189700.1	medtr4g107970.1	WRKY family transcription factor	0.0	-7.01
RNA.regulation of transcription.WRKY domain transcription factor family	Phvul.010G161100.1	medtr4g007060.1	WRKY transcription factor	0.0	-2.31
RNA.regulation of transcription.WRKY domain transcription factor family	Phvul.011G101900.1	medtr2g088000.1	WRKY1b transcription factor	e-140	-2.37
RNA.regulation of transcription.WRKY domain transcription factor family	Phvul.003G124000.1	medtr2g045360.1	WRKY family transcription factor	5e-80	-4.32
RNA.regulation of transcription.WRKY domain transcription factor family	Phvul.003G116300.1	medtr2g033820.1	WRKY family transcription factor	2e-91	-2.75
RNA.regulation of transcription.WRKY domain transcription factor family	Phvul.007G209000.1	medtr7g110720.1	WRKY1b transcription factor	9e-84	-2.61
RNA.regulation of transcription.WRKY domain transcription factor family	Phvul.008G058000.1	medtr7g079010.1	WRKY family transcription factor	e-106	5.793
RNA.regulation of transcription.AP2/EREBP, APETALA2/Ethylene-responsive element binding protein family	Phvul.008G092800.1	medtr7g070220.1	DRE transcription factor	0.0	2.703
RNA.regulation of transcription.AP2/EREBP, APETALA2/Ethylene-responsive element binding protein family	Phvul.002G153900.1	medtr5g010940.1	dehydration-responsive element-binding protein	6e-47	-2.96
RNA.regulation of transcription.AP2/EREBP, APETALA2/Ethylene-responsive element binding protein family	Phvul.002G035100.1	medtr5g008790.1	AP2 domain class transcription factor	2e-58	-4.33
RNA.regulation of transcription.AP2/EREBP, APETALA2/Ethylene-responsive element binding protein family	Phvul.003G111800.1	medtr5g053920.1	AP2/ERF and B3 domain transcription factor	0.0	-2.45
RNA.regulation of transcription.AP2/EREBP, APETALA2/Ethylene-responsive element binding protein family	Phvul.009G089300.1	medtr3g106290.1	ethylene response factor	e-139	-4.83
RNA.regulation of transcription.AP2/EREBP, APETALA2/Ethylene-responsive element binding protein family	Phvul.006G179700.1	medtr2g015050.1	ethylene response factor	e-125	-2.64
RNA.regulation of transcription.AP2/EREBP, APETALA2/Ethylene-responsive element binding protein family	Phvul.002G036000.1	medtr5g008550.1	ethylene response factor	2e-66	-6.95
RNA.regulation of transcription.AP2/EREBP, APETALA2/Ethylene-responsive element binding protein family	Phvul.008G141000.1	medtr7g046260.1	AP2/ERF domain transcription factor	5e-93	-3.9
RNA.regulation of transcription.AP2/EREBP, APETALA2/Ethylene-responsive element binding protein family	Phvul.003G223600.1	medtr1g101550.1	ethylene-responsive transcription factor ERF026	3e-60	-3.79
RNA.regulation of transcription.AP2/EREBP, APETALA2/Ethylene-responsive element binding protein family	Phvul.003G153100.1	medtr4g130270.1	AP2-like ethylene-responsive transcription factor	0.0	2.534
RNA.regulation of transcription.AP2/EREBP, APETALA2/Ethylene-responsive element binding protein family	Phvul.007G102800.1	medtr1g093600.1	AP2/ERF and B3 domain transcription factor	0.0	-4.68
RNA.regulation of transcription.AP2/EREBP, APETALA2/Ethylene-responsive element binding protein family	Phvul.008G165000.1	medtr5g058470.1	AP2 domain class transcription factor	6e-97	-10.24
RNA.regulation of transcription.AP2/EREBP, APETALA2/Ethylene-responsive element binding protein family	Phvul.003G292400.1	medtr4g086220.1	AP2/ERF domain transcription factor	3e-91	-2.32
RNA.regulation of transcription.C2C2(Zn) DOF zinc finger family	Phvul.002G084000.1	medtr5g041420.1	DOF zinc finger protein	2e-78	-2.32
HSPs and Abiotic Stress Related Proteins
stress.abiotic	Phvul.001G205900.1	medtr7g108650.1	TSPO/MBR family protein	4e-54	3.683
stress.abiotic.heat	Phvul.011G123600.1	medtr4g078850.1	DnaJ heat shock family protein	0.0	2.551
stress.abiotic.heat	Phvul.001G212000.1	medtr7g109360.1	DnaJ heat shock amine-terminal domain protein	0.0	-4.37
stress.abiotic.heat	Phvul.010G125300.1	medtr8g022720.1	cytosolic class II small heat-shock protein	e-101	5.994
stress.abiotic.heat	Phvul.008G237000.1	medtr5g078040.1	peroxisomal small heat shock protein	8e-95	2.824
stress.abiotic.heat	Phvul.008G035600.1	medtr7g012820.1	casein lytic proteinase B3	0.0	2.504
stress.abiotic.heat	Phvul.010G155300.1	medtr4g010320.1	hsp20/alpha crystallin family protein	e-121	7.963
stress.abiotic.heat	Phvul.008G228100.1	medtr5g081530.1	17.6 kDa class I heat shock protein	3e-95	8.069
stress.abiotic.heat	Phvul.009G080200.1	medtr3g104780.1	cytosolic class II small heat-shock protein	1e-98	5.676
stress.abiotic.heat	Phvul.009G088500.1	medtr3g106160.1	chaperone ClpB, putative	0.0	2.535
stress.abiotic.heat	Phvul.009G046500.1	medtr3g092460.1	cytosolic class II small heat-shock protein	e-120	6.517
stress.abiotic.heat	Phvul.002G231400.1	medtr6g061850.1	17.6 kDa class I heat shock protein	e-137	28.175
stress.abiotic.heat	Phvul.008G228000.1	medtr5g064060.1	17.6 kDa class I heat shock protein	8e-83	6.507
stress.abiotic.heat	Phvul.003G154800.1	medtr4g130540.1	heat shock 70 kDa protein	0.0	6.901
stress.abiotic.cold	Phvul.011G049500.1	medtr4g068510.1	cold acclimation protein WCOR413	e-164	3.228
stress.abiotic.cold	Phvul.003G104400.1	medtr4g119780.1	C2 domain protein	2e-55	-2.89
stress.abiotic.cold	Phvul.008G200800.1	medtr5g089720.1	calcium-dependent lipid-binding (CaLB domain) family protein	0.0	-2.63
stress.abiotic.drought/salt	Phvul.002G133000.1	medtr5g027510.1	ERD (early-responsive to dehydration stress) family protein	0.0	-2.74
stress.abiotic.light	Phvul.002G274700.1	medtr8g094410.1	chromosome condensation regulator RCC1 repeat protein	0.0	-4.59
stress.abiotic.unspecified	Phvul.001G246300.1	medtr3g071740.1	polyketide cyclase/dehydrase and lipid transporter	e-107	-3.88
stress.abiotic.unspecified	Phvul.010G065400.1	medtr7g070050.1	abscisic acid receptor	6e-89	-3.77
stress.abiotic.unspecified	Phvul.001G206900.1	medtr8g058620.1	universal stress family protein	e-116	3.037
stress.abiotic.unspecified	Phvul.003G250100.1	medtr5g018770.1	CAP, cysteine-rich secretory protein, antigen 5	4e-55	-3.44
Peroxidase and Antioxidant Metabolism
misc.peroxidases	Phvul.005G113800.1	medtr2g088770.1	peroxidase family protein	0.0	-2.95
misc.peroxidases	Phvul.007G210900.1	medtr1g086320.1	cationic peroxidase	e-169	-9.16
misc.peroxidases	Phvul.006G129400.1	medtr2g029800.1	peroxidase family protein	0.0	-4.43
misc.peroxidases	Phvul.005G046000.1	medtr4g133800.1	peroxidase family protein	0.0	-3.24
misc.peroxidases	Phvul.003G143400.1	medtr4g127670.1	class III peroxidase	0.0	-3.74
misc.peroxidases	Phvul.001G106500.1	medtr7g086820.1	peroxidase family protein	e-173	-4.65
misc.peroxidases	Phvul.008G086800.1	medtr7g072510.1	class III peroxidase	0.0	-8.86
misc.peroxidases	Phvul.008G086900.1	medtr7g072480.1	cationic peroxidase	e-142	-7.29
misc.peroxidases	Phvul.006G075800.1	medtr5g074860.1	peroxidase family protein	0.0	-3.59
misc.peroxidases	Phvul.001G003800.1	medtr1g025980.1	peroxidase family protein	0.0	-2.13
misc.peroxidases	Phvul.003G236500.1	medtr4g095450.1	class III peroxidase	0.0	-4.21
misc.peroxidases	Phvul.011G128200.1	medtr2g084080.1	lignin biosynthetic peroxidase	0.0	-4.01
misc.peroxidases	Phvul.009G038500.1	medtr3g092990.1	peroxidase family protein	0.0	-3.27
misc.peroxidases	Phvul.002G012300.1	medtr5g016010.1	peroxidase family protein	0.0	-3.66
misc.peroxidases	Phvul.001G106600.1	medtr7g086870.1	peroxidase family protein	e-145	-5.57
misc.glutathione S transferases	Phvul.008G195500.1	medtr5g090920.1	glutathione S-transferase, amine-terminal domain protein	e-171	3.747
misc.glutathione S transferases	Phvul.005G053300.1	medtr8g056940.1	glutathione S-transferase, amine-terminal domain protein	e-126	2.343
misc.glutathione S transferases	Phvul.001G173300.1	medtr7g100320.1	glutathione S-transferase	0.0	-5.65
redox.thioredoxin	Phvul.009G019400.1	medtr3g114530.1	nucleoredoxin, putative	0.0	5.575
redox.ascorbate and glutathione	Phvul.006G022300.1	medtr3g046760.1	eukaryotic cytochrome b561 protein	0.0	-3.85
redox.ascorbate and glutathione.glutathione	Phvul.001G249200.1	medtr3g087950.1	gamma-glutamyltranspeptidase	0.0	-2.57
redox.heme	Phvul.010G006500.1	medtr4g019150.1	SOUL heme-binding family protein	e-154	2.01
redox.glutaredoxins	Phvul.001G203600.1	medtr7g108260.1	monothiol glutaredoxin-S2 protein	4e-70	3.031
