# Supplementary material for: Unraveling the drought-responsive transcriptomes in nodules of two common bean genotypes during biological nitrogen fixation
Source: Front Plant Sci. 2024 Jan 26;15:1345379. doi: 10.3389/fpls.2024.1345379 (PMC10853390; doi:10.3389/fpls.2024.1345379)
Supplement: Supplementary file 4 [file Table_3.xlsx]

## Sheet: Plan1
MapMan BinName	ID P. vulgaris	ID M. truncatula	Description	E-value	Log2FC
Cell Signalling
signalling.receptor kinases.leucine rich repeat III	Phvul.010G064300.1	medtr4g014070.1	LRR receptor-like kinase family protein	0.0	-2.106
signalling.receptor kinases.leucine rich repeat XI	Phvul.001G165100.1	medtr7g098610.1	LRR receptor-like kinase family protein	0.0	-2.239
signalling.receptor kinases.DUF 26	Phvul.008G124300.1	medtr7g058530.1	Serine/Threonine kinase, plant-type protein	0.0	-2.742
signalling.receptor kinases.wheat LRK10 like	Phvul.007G030800.1	medtr1g110180.1	wall associated kinase-like protein	0.0	-3.825
signalling.receptor kinases.S-locus glycoprotein like	Phvul.007G077300.1	medtr1g099400.1	G-type lectin S-receptor-like Serine/Threonine-kinase plant	0.0	3.97
signalling.calcium	Phvul.002G317400.1	medtr8g013780.1	calcium-transporting ATPase, putative	0.0	-2.793
Hormone Signalling and Metabolism
hormone metabolism.auxin.induced-regulated-responsive-activated	Phvul.011G214200.1	medtr4g023030.1	GDP-fucose protein O-fucosyltransferase	0.0	-2.044
hormone metabolism.auxin.induced-regulated-responsive-activated	Phvul.009G001700.1	medtr3g117640.1	SAUR-like auxin-responsive family protein	6e-34	-2.376
hormone metabolism.auxin.induced-regulated-responsive-activated	Phvul.010G007400.1	medtr4g019210.1	GDP-fucose O-fucosyltransferase-like protein	0.0	-2.075
hormone metabolism.ethylene.signal transduction	Phvul.009G089300.1	medtr3g106290.1	ethylene response factor	e-139	-2.233
hormone metabolism.ethylene.signal transduction	Phvul.010G002600.1	medtr1g040690.1	DUF247 domain protein	4e-86	-2.226
hormone metabolism.ethylene.induced-regulated-responsive-activated	Phvul.004G162100.1	medtr6g086280.2	multiprotein bridging factor 1b-like protein	4e-78	2.232
Transcriptional Factors
RNA.regulation of transcription.AP2/EREBP, APETALA2/Ethylene-responsive element binding protein family	Phvul.009G089300.1	medtr3g106290.1	ethylene response factor	e-139	-2.233
RNA.regulation of transcription.AP2/EREBP, APETALA2/Ethylene-responsive element binding protein family	Phvul.002G036000.1	medtr5g008550.1	ethylene response factor	2e-66	-2.901
RNA.regulation of transcription.AP2/EREBP, APETALA2/Ethylene-responsive element binding protein family	Phvul.007G102800.1	medtr1g093600.1	AP2/ERF and B3 domain transcription factor	0.0	-2.269
RNA.regulation of transcription.AP2/EREBP, APETALA2/Ethylene-responsive element binding protein family	Phvul.008G165000.1	medtr5g058470.1	AP2 domain class transcription factor	6e-97	-5.941
RNA.regulation of transcription.MYB domain transcription factor family	Phvul.008G028000.1	medtr1g110460.1	myb transcription factor	6e-44	3.312
HSPs and Abiotic Stress Related Proteins
stress.abiotic.heat	Phvul.010G125300.1	medtr8g022720.1	cytosolic class II small heat-shock protein	e-101	2.499
stress.abiotic.heat	Phvul.008G237000.1	medtr5g078040.1	peroxisomal small heat shock protein	8e-95	2.182
stress.abiotic.heat	Phvul.010G155300.1	medtr4g010320.1	hsp20/alpha crystallin family protein	e-121	5.835
stress.abiotic.heat	Phvul.009G080200.1	medtr3g104780.1	cytosolic class II small heat-shock protein	1e-98	4.574
stress.abiotic.heat	Phvul.002G231500.1	medtr6g061850.1	17.6 kDa class I heat shock protein	e-132	3.054
stress.abiotic.heat	Phvul.003G154800.1	medtr4g130540.1	heat shock 70 kDa protein	0.0	4.906
Peroxidase and Antioxidant Metabolism
misc.peroxidases	Phvul.003G143400.1	medtr4g127670.1	class III peroxidase	0.0	-2.262
misc.peroxidases	Phvul.003G147700.1	medtr7g072510.1	class III peroxidase	0.0	-3.033
misc.peroxidases	Phvul.008G086900.1	medtr7g072480.1	cationic peroxidase	e-142	-2.045
misc.peroxidases	Phvul.003G236500.1	medtr4g095450.1	class III peroxidase	0.0	-2.048
